# Supplementary material for: A bioisostere of Dimebon/Latrepirdine delays the onset and slows the progression of pathology in FUS transgenic mice
Source: CNS Neurosci Ther. 2021 Mar 23;27(7):765–75. doi: 10.1111/cns.13637 (PMC8193697; doi:10.1111/cns.13637)
Supplement: Supplementary file 5 — Table S1 [file CNS-27-765-s004.xlsx]

## Sheet: S-FUS1-359_vs_WT
Gene ID	Symbol	Name	LogFC	LogCPM	p (QLF test)	FDR (QLF test)
ENSMUSG00000060923	Acyp2	acylphosphatase 2, muscle type	-0.474106	4.90995	0.000123062	0.0412953
ENSMUSG00000028527	Ak4	adenylate kinase 4	-0.628464	4.43319	1.63565e-05	0.0139422
ENSMUSG00000022799	Arhgap31	Rho GTPase activating protein 31	0.475751	5.32897	3.4228e-05	0.0187044
ENSMUSG00000025316	Banp	BTG3 associated nuclear protein	-0.778235	4.24773	0.000176402	0.0536879
ENSMUSG00000030268	Bcat1	branched chain aminotransferase 1, cytosolic	0.30796	7.79663	2.97473e-05	0.0176956
ENSMUSG00000030103	Bhlhe40	basic helix-loop-helix family, member e40	0.432019	5.77034	1.81772e-05	0.0139422
ENSMUSG00000031673	Cdh11	cadherin 11	-0.32179	6.5138	6.22258e-05	0.0262693
ENSMUSG00000038550	Ciart	circadian associated repressor of transcription	0.842798	2.69874	7.34373e-05	0.0297162
ENSMUSG00000031825	Crispld2	cysteine-rich secretory protein LCCL domain containing 2	1.03672	3.95197	0.000135383	0.0442939
ENSMUSG00000059824	Dbp	D site albumin promoter binding protein	0.958693	4.27807	5.73831e-06	0.00682702
ENSMUSG00000005483	Dnajb1	DnaJ heat shock protein family (Hsp40) member B1	-0.719102	5.39451	2.33764e-06	0.00382409
ENSMUSG00000039982	Dtx4	deltex 4, E3 ubiquitin ligase	-0.356862	5.70216	5.56841e-05	0.0251289
ENSMUSG00000051515	Fam181b	family with sequence similarity 181, member B	-0.595458	3.99748	3.80807e-05	0.0191678
ENSMUSG00000034858	Fam214a	family with sequence similarity 214, member A	0.427126	5.03907	7.4932e-05	0.0297162
ENSMUSG00000027204	Fbn1	fibrillin 1	1.0909	4.22914	0.000114432	0.0410771
ENSMUSG00000030795	Fus	fused in sarcoma	2.71682	5.96918	5.11064e-11	3.34415e-07
ENSMUSG00000004328	Hif3a	hypoxia inducible factor 3, alpha subunit	1.58571	2.03708	2.33419e-05	0.0145464
ENSMUSG00000039959	Hip1	huntingtin interacting protein 1	0.4879	6.33561	3.2678e-06	0.00464488
ENSMUSG00000022096	Hr	lysine demethylase and nuclear receptor corepressor	0.885727	4.96046	2.15137e-06	0.00382409
ENSMUSG00000057963	Itpk1	inositol 1,3,4-triphosphate 5/6 kinase	0.579514	5.99013	5.01682e-05	0.0234483
ENSMUSG00000019899	Lama2	laminin, alpha 2	0.482087	4.93403	0.000102996	0.0385115
ENSMUSG00000026478	Lamc1	laminin, gamma 1	0.473654	6.06244	3.57309e-05	0.0187044
ENSMUSG00000027002	Nckap1	NCK-associated protein 1	-0.363209	8.53537	0.000185556	0.0547351
ENSMUSG00000005397	Nid1	nidogen 1	0.436073	5.84775	8.76114e-05	0.0337227
ENSMUSG00000020889	Nr1d1	nuclear receptor subfamily 1, group D, member 1	0.746981	4.95136	3.54923e-06	0.00464488
ENSMUSG00000021775	Nr1d2	nuclear receptor subfamily 1, group D, member 2	0.326376	7.1748	4.88235e-05	0.0234483
ENSMUSG00000038967	Pdk2	pyruvate dehydrogenase kinase, isoenzyme 2	0.535476	6.39829	1.00221e-05	0.00936847
ENSMUSG00000002831	Plin4	perilipin 4	2.37565	3.76015	8.92603e-06	0.00898577
ENSMUSG00000020374	Rasgef1c	RasGEF domain family, member 1C	0.762749	2.82653	0.000188208	0.0547351
ENSMUSG00000030711	Sult1a1	sulfotransferase family 1A, phenol-preferring, member 1	1.33185	3.06184	0.00016017	0.0511256
ENSMUSG00000032011	Thy1	thymus cell antigen 1, theta	1.46857	9.64858	4.21159e-10	1.83724e-06
ENSMUSG00000031431	Tsc22d3	TSC22 domain family, member 3	0.472729	7.59117	0.000117662	0.0410771
ENSMUSG00000032942	Ucp3	uncoupling protein 3 (mitochondrial, proton carrier)	0.784373	3.30901	2.13089e-05	0.0139434
ENSMUSG00000021614	Vcan	versican	0.507323	5.57479	2.08283e-05	0.0139434
ENSMUSG00000024066	Xdh	xanthine dehydrogenase	1.14425	3.9842	1.92279e-06	0.00382409
ENSMUSG00000066687	Zbtb16	zinc finger and BTB domain containing 16	1.09551	5.39953	1.74985e-05	0.0139422
ENSMUSG00000055538	Zcchc24	zinc finger, CCHC domain containing 24	0.307795	7.66846	6.03289e-05	0.0262693

## Sheet: S-FUS1-359+DF402_vs_WT
Gene ID	Symbol	Name	LogFC	LogCPM	p (QLF test)	FDR (QLF test)
ENSMUSG00000032883	Acsl3	acyl-CoA synthetase long-chain family member 3	-0.357873	8.97011	1.92893e-05	0.0122274
ENSMUSG00000035783	Acta2	actin, alpha 2, smooth muscle, aorta	0.833091	3.28203	6.81576e-05	0.019499
ENSMUSG00000026834	Acvr1c	activin A receptor, type IC	-0.591455	4.17295	0.000104634	0.0230117
ENSMUSG00000054693	Adam10	a disintegrin and metallopeptidase domain 10	-0.291204	6.78349	5.33564e-05	0.0175543
ENSMUSG00000041936	Agrn	agrin	0.430596	6.13461	6.89948e-06	0.00825428
ENSMUSG00000044037	Als2cl	ALS2 C-terminal like	0.46952	3.90634	0.000666081	0.0519503
ENSMUSG00000004105	Angptl2	angiopoietin-like 2	0.987584	3.57567	0.000132122	0.0263443
ENSMUSG00000034936	Arl4d	ADP-ribosylation factor-like 4D	1.23979	3.63415	2.17552e-05	0.0122274
ENSMUSG00000055116	Arntl	aryl hydrocarbon receptor nuclear translocator-like	-0.730872	4.4158	9.64203e-06	0.00930815
ENSMUSG00000007656	Arpp19	cAMP-regulated phosphoprotein 19	-0.24337	6.83747	0.00052239	0.0491047
ENSMUSG00000028550	Atg4c	autophagy related 4C, cysteine peptidase	-0.363578	5.4652	0.000122183	0.0255227
ENSMUSG00000033849	B3galt2	UDP-Gal:betaGlcNAc beta 1,3-galactosyltransferase, polypeptide 2	-0.446098	5.45639	1.23034e-05	0.0107942
ENSMUSG00000031955	Bcar1	breast cancer anti-estrogen resistance 1	0.310233	5.73372	0.000333732	0.0407125
ENSMUSG00000013523	Bcas1	breast carcinoma amplified sequence 1	-0.306992	9.47349	0.000457395	0.0466613
ENSMUSG00000021070	Bdkrb2	bradykinin receptor, beta 2	0.772854	2.73188	0.000419533	0.0452545
ENSMUSG00000030103	Bhlhe40	basic helix-loop-helix family, member e40	0.495235	5.84163	9.90229e-06	0.00930815
ENSMUSG00000030256	Bhlhe41	basic helix-loop-helix family, member e41	0.543973	5.28637	5.96241e-06	0.00784653
ENSMUSG00000052430	Bmpr1b	bone morphogenetic protein receptor, type 1B	-0.32886	5.8267	0.000675723	0.0519503
ENSMUSG00000059588	Calcrl	calcitonin receptor-like	0.718872	5.24739	7.54894e-05	0.0206967
ENSMUSG00000003814	Calr	calreticulin	-0.378654	9.25258	0.000141399	0.0269949
ENSMUSG00000025510	Cd151	CD151 antigen	0.330695	5.6637	0.000741842	0.0535354
ENSMUSG00000031673	Cdh11	cadherin 11	-0.246994	6.57913	0.000386341	0.0445195
ENSMUSG00000071637	Cebpd	CCAAT/enhancer binding protein (C/EBP), delta	1.21495	2.32851	6.57907e-05	0.0192401
ENSMUSG00000038241	Cep250	centrosomal protein 250	0.369891	5.096	0.000612185	0.0519503
ENSMUSG00000001774	Chordc1	cysteine and histidine-rich domain (CHORD)-containing, zinc-binding protein 1	-0.386146	6.76436	0.000375998	0.0443917
ENSMUSG00000038550	Ciart	circadian associated repressor of transcription	1.16543	2.95598	1.2587e-06	0.00224031
ENSMUSG00000045193	Cirbp	cold inducible RNA binding protein	0.483672	5.08881	8.28727e-05	0.0210961
ENSMUSG00000029238	Clock	circadian locomotor output cycles kaput	-0.237603	7.27249	0.000672173	0.0519503
ENSMUSG00000040690	Col16a1	collagen, type XVI, alpha 1	0.937896	4.14485	0.000571294	0.0507989
ENSMUSG00000031825	Crispld2	cysteine-rich secretory protein LCCL domain containing 2	0.879548	3.89307	0.000301566	0.0396861
ENSMUSG00000032060	Cryab	crystallin, alpha B	-0.397422	8.07343	0.000247325	0.0353783
ENSMUSG00000014599	Csf1	colony stimulating factor 1 (macrophage)	0.383688	5.98741	0.000145641	0.0269949
ENSMUSG00000059824	Dbp	D site albumin promoter binding protein	1.52716	4.71839	1.16165e-08	3.82181e-05
ENSMUSG00000020108	Ddit4	DNA-damage-inducible transcript 4	0.767631	5.15436	3.44261e-05	0.0148124
ENSMUSG00000046818	Ddit4l	DNA-damage-inducible transcript 4-like	-0.814129	2.84796	0.000484284	0.0479186
ENSMUSG00000003534	Ddr1	discoidin domain receptor family, member 1	0.457121	6.84051	4.34763e-05	0.0150565
ENSMUSG00000022021	Diaph3	diaphanous related formin 3	-1.06088	2.52553	0.000636452	0.0519503
ENSMUSG00000028410	Dnaja1	DnaJ heat shock protein family (Hsp40) member A1	-0.26796	6.73972	0.000559381	0.0504209
ENSMUSG00000004460	Dnajb11	DnaJ heat shock protein family (Hsp40) member B11	-0.321564	5.76361	0.000331942	0.0407125
ENSMUSG00000000223	Drp2	dystrophin related protein 2	0.321272	6.04598	0.000671664	0.0519503
ENSMUSG00000071454	Dtnb	dystrobrevin, beta	-0.281957	6.33731	0.000454215	0.0466613
ENSMUSG00000039982	Dtx4	deltex 4, E3 ubiquitin ligase	-0.353644	5.73385	3.78937e-05	0.0148124
ENSMUSG00000009013	Dynll1	dynein light chain LC8-type 1	-0.302348	5.96695	0.00053426	0.0495131
ENSMUSG00000042156	Dzip1	DAZ interacting protein 1	-0.250918	7.27969	0.000511959	0.0488216
ENSMUSG00000036270	Edc4	enhancer of mRNA decapping 4	0.302388	5.3656	0.000549797	0.0498988
ENSMUSG00000000402	Egfl6	EGF-like-domain, multiple 6	-0.558437	3.61387	0.000379051	0.0443917
ENSMUSG00000028431	Elp1	elongator complex protein 1	0.377969	5.41965	0.00074413	0.0535354
ENSMUSG00000022995	Enah	ENAH actin regulator	-0.223299	7.86709	0.00031095	0.0397779
ENSMUSG00000040857	Erf	Ets2 repressor factor	0.825694	4.20272	3.18898e-05	0.0148124
ENSMUSG00000070044	Fam149a	family with sequence similarity 149, member A	-0.274114	5.63801	0.000255959	0.0360003
ENSMUSG00000039599	Fam149b	family with sequence similarity 149, member B	-0.362628	5.04799	0.000169505	0.0295302
ENSMUSG00000048388	Fam171b	family with sequence similarity 171, member B	-0.331223	7.85305	0.000182245	0.0299792
ENSMUSG00000070476	Fam217b	family with sequence similarity 217, member B	-0.383182	5.89363	0.000266564	0.0364476
ENSMUSG00000002017	Fam98a	family with sequence similarity 98, member A	-0.305534	5.50497	0.000510405	0.0488216
ENSMUSG00000074505	Fat3	FAT atypical cadherin 3	-0.264854	8.92315	0.000691057	0.0519503
ENSMUSG00000019428	Fkbp8	FK506 binding protein 8	0.34155	6.93446	0.000749634	0.0535354
ENSMUSG00000022816	Fstl1	follistatin-like 1	0.28065	6.65787	0.000630029	0.0519503
ENSMUSG00000030795	Fus	fused in sarcoma	2.90235	6.17103	1.74003e-13	1.14494e-09
ENSMUSG00000000560	Gabra2	gamma-aminobutyric acid (GABA) A receptor, subunit alpha 2	-0.349446	7.95551	0.000120801	0.0255227
ENSMUSG00000021903	Galnt15	polypeptide N-acetylgalactosaminyltransferase 15	0.947504	3.38046	0.000482578	0.0479186
ENSMUSG00000050953	Gja1	gap junction protein, alpha 1	-0.352597	9.10869	4.02445e-05	0.0148124
ENSMUSG00000078870	Gm14410	predicted gene 14410	1.26522	3.06166	0.000150815	0.0275657
ENSMUSG00000110332	Gm19935	predicted gene, 19935	-0.670265	3.17824	0.000257145	0.0360003
ENSMUSG00000000948	Gm38393	predicted gene, 38393	-0.376601	5.97623	6.08615e-05	0.0184359
ENSMUSG00000003949	Hlf	hepatic leukemia factor	0.345359	5.83552	0.000749425	0.0535354
ENSMUSG00000060373	Hnrnpc	heterogeneous nuclear ribonucleoprotein C	-0.281797	7.12615	0.000182244	0.0299792
ENSMUSG00000059208	Hnrnpm	heterogeneous nuclear ribonucleoprotein M	-0.373779	6.28703	0.000607823	0.0519503
ENSMUSG00000020048	Hsp90b1	heat shock protein 90, beta (Grp94), member 1	-0.41178	8.55642	2.22993e-05	0.0122274
ENSMUSG00000026864	Hspa5	heat shock protein 5	-0.477607	8.39346	0.000473146	0.0478969
ENSMUSG00000028763	Hspg2	perlecan (heparan sulfate proteoglycan 2)	0.790027	5.25872	0.000626029	0.0519503
ENSMUSG00000029657	Hsph1	heat shock 105kDa/110kDa protein 1	-0.326587	7.55856	0.000224022	0.0335015
ENSMUSG00000020644	Id2	inhibitor of DNA binding 2	-0.5976	6.02326	4.16609e-08	0.000109651
ENSMUSG00000028576	Ift74	intraflagellar transport 74	-0.672359	4.81628	3.67288e-05	0.0148124
ENSMUSG00000032702	Kank1	KN motif and ankyrin repeat domains 1	-0.434705	5.90176	6.16398e-05	0.0184359
ENSMUSG00000041298	Katnal1	katanin p60 subunit A-like 1	-0.291274	6.89112	0.00011709	0.0252606
ENSMUSG00000032796	Lama1	laminin, alpha 1	0.849011	3.08176	0.000603876	0.0519503
ENSMUSG00000015647	Lama5	laminin, alpha 5	0.601492	3.3401	0.000329617	0.0407125
ENSMUSG00000052911	Lamb2	laminin, beta 2	0.579801	5.59582	0.000177904	0.0299792
ENSMUSG00000029570	Lfng	LFNG O-fucosylpeptide 3-beta-N-acetylglucosaminyltransferase	0.495692	4.73509	1.81305e-05	0.0122274
ENSMUSG00000009207	Lnpk	lunapark, ER junction formation factor	-0.290653	5.79594	0.000336279	0.0407125
ENSMUSG00000038668	Lpar1	lysophosphatidic acid receptor 1	-0.312766	7.80561	0.000213499	0.0326702
ENSMUSG00000040488	Ltbp4	latent transforming growth factor beta binding protein 4	0.729076	4.39686	0.000681309	0.0519503
ENSMUSG00000031232	Magt1	magnesium transporter 1	-0.269456	6.58658	0.000232904	0.0340557
ENSMUSG00000036948	Map11	microtubule associated protein 11	0.396758	5.20254	0.000685115	0.0519503
ENSMUSG00000060657	Marf1	meiosis regulator and mRNA stability 1	-0.234161	8.29363	0.000202873	0.0321664
ENSMUSG00000057751	Megf6	multiple EGF-like-domains 6	1.1048	2.08124	0.000477512	0.0479186
ENSMUSG00000041921	Metap1d	methionyl aminopeptidase type 1D (mitochondrial)	0.879485	2.90877	0.000307214	0.0397779
ENSMUSG00000030876	Mettl9	methyltransferase like 9	-0.317963	5.33831	0.000180023	0.0299792
ENSMUSG00000000957	Mmp14	matrix metallopeptidase 14 (membrane-inserted)	-0.635844	4.4099	8.20964e-05	0.0210961
ENSMUSG00000021103	Mnat1	menage a trois 1	-0.380117	4.64991	0.000455464	0.0466613
ENSMUSG00000056569	Mpz	myelin protein zero	1.42389	6.6695	0.000311331	0.0397779
ENSMUSG00000031762	Mt2	metallothionein 2	0.454617	5.33239	0.000752587	0.0535354
ENSMUSG00000064351	mt-Co1	mitochondrially encoded cytochrome c oxidase I	-0.416301	14.4123	0.000403216	0.0445909
ENSMUSG00000064370	mt-Cytb	mitochondrially encoded cytochrome b	-0.432365	12.5913	0.000517287	0.0489748
ENSMUSG00000064345	mt-Nd2	mitochondrially encoded NADH dehydrogenase 2	-0.540863	10.4677	0.00023631	0.0341741
ENSMUSG00000064363	mt-Nd4	mitochondrially encoded NADH dehydrogenase 4	-0.546962	10.1089	2.09779e-05	0.0122274
ENSMUSG00000064367	mt-Nd5	mitochondrially encoded NADH dehydrogenase 5	-0.457595	9.96271	0.000358565	0.0428975
ENSMUSG00000064368	mt-Nd6	mitochondrially encoded NADH dehydrogenase 6	-0.341919	7.19616	0.000398405	0.0445195
ENSMUSG00000029070	Mxra8	matrix-remodelling associated 8	1.08	3.33401	0.000104916	0.0230117
ENSMUSG00000027002	Nckap1	NCK-associated protein 1	-0.406635	8.54879	0.000142256	0.0269949
ENSMUSG00000021025	Nfkbia	nuclear factor of kappa light polypeptide gene enhancer in B cells inhibitor, alpha	0.649403	5.20614	9.5042e-05	0.022741
ENSMUSG00000021806	Nid2	nidogen 2	0.94076	2.83753	0.000610885	0.0519503
ENSMUSG00000026077	Npas2	neuronal PAS domain protein 2	-0.724103	3.23334	6.16396e-05	0.0184359
ENSMUSG00000020889	Nr1d1	nuclear receptor subfamily 1, group D, member 1	0.575274	4.88331	0.000220415	0.033341
ENSMUSG00000021775	Nr1d2	nuclear receptor subfamily 1, group D, member 2	0.288959	7.18716	0.000131888	0.0263443
ENSMUSG00000023034	Nr4a1	nuclear receptor subfamily 4, group A, member 1	1.05078	3.08749	8.33583e-05	0.0210961
ENSMUSG00000075590	Nrbp2	nuclear receptor binding protein 2	0.277914	6.3303	0.000656159	0.0519503
ENSMUSG00000044229	Nxpe4	neurexophilin and PC-esterase domain family, member 4	0.764796	3.02652	0.000609751	0.0519503
ENSMUSG00000020893	Per1	period circadian clock 1	0.719302	4.89836	1.36189e-06	0.00224031
ENSMUSG00000055866	Per2	period circadian clock 2	0.738569	4.0215	0.000532154	0.0495131
ENSMUSG00000028957	Per3	period circadian clock 3	0.512153	4.67235	2.01101e-05	0.0122274
ENSMUSG00000024193	Phf1	PHD finger protein 1	0.381855	4.36161	0.000412462	0.0448595
ENSMUSG00000048537	Phldb1	pleckstrin homology like domain, family B, member 1	0.235653	7.53592	0.000698724	0.0519503
ENSMUSG00000058388	Phtf1	putative homeodomain transcription factor 1	-0.51307	5.43802	0.000395079	0.0445195
ENSMUSG00000035828	Pim3	proviral integration site 3	0.451476	5.20681	0.000584304	0.051607
ENSMUSG00000016933	Plcg1	phospholipase C, gamma 1	0.310188	5.58941	0.000268648	0.0364476
ENSMUSG00000005514	Por	P450 (cytochrome) oxidoreductase	0.358658	6.30591	0.000209596	0.0326702
ENSMUSG00000004100	Ppan	peter pan homolog	0.700321	3.09275	0.000102996	0.0230117
ENSMUSG00000001288	Rarg	retinoic acid receptor, gamma	0.735258	2.87918	0.000636243	0.0519503
ENSMUSG00000032413	Rasa2	RAS p21 protein activator 2	-0.36602	5.5321	0.000381175	0.0443917
ENSMUSG00000029602	Rasal1	RAS protein activator like 1 (GAP1 like)	0.687443	2.82617	0.000292863	0.0389301
ENSMUSG00000031167	Rbm3	RNA binding motif (RNP1, RRM) protein 3	0.56127	5.28667	1.5163e-05	0.0117379
ENSMUSG00000026678	Rgs5	regulator of G-protein signaling 5	-0.449099	7.66185	2.21937e-07	0.000486782
ENSMUSG00000020282	Rhbdf1	rhomboid 5 homolog 1	0.62887	3.17641	0.000504564	0.0488216
ENSMUSG00000037266	Rsrp1	arginine/serine rich protein 1	0.409867	5.87796	0.000435207	0.0461881
ENSMUSG00000045092	S1pr1	sphingosine-1-phosphate receptor 1	-0.339476	7.55271	8.51841e-05	0.0211514
ENSMUSG00000057969	Sema3b	sema domain, immunoglobulin domain (Ig), short basic domain, secreted, (semaphorin) 3B	0.60725	5.22298	0.000154007	0.0277634
ENSMUSG00000030839	Sergef	secretion regulating guanine nucleotide exchange factor	-0.424045	4.72229	0.000424895	0.0454603
ENSMUSG00000037111	Setd7	SET domain containing (lysine methyltransferase) 7	-0.252076	7.75584	0.000145044	0.0269949
ENSMUSG00000028820	Sfpq	splicing factor proline/glutamine rich (polypyrimidine tract binding protein associated)	-0.252708	6.3196	0.000678257	0.0519503
ENSMUSG00000021448	Shc3	src homology 2 domain-containing transforming protein C3	-0.308856	5.94028	0.000737258	0.0535354
ENSMUSG00000039154	Shd	src homology 2 domain-containing transforming protein D	0.365405	4.63174	0.000678536	0.0519503
ENSMUSG00000019558	Slc6a8	solute carrier family 6 (neurotransmitter transporter, creatine), member 8	0.27917	6.68646	0.000655419	0.0519503
ENSMUSG00000025790	Slco3a1	solute carrier organic anion transporter family, member 3a1	-0.326861	6.3441	0.000101924	0.0230117
ENSMUSG00000031099	Smarca1	SWI/SNF related, matrix associated, actin dependent regulator of chromatin, subfamily a, member 1	-0.356459	6.06656	3.25192e-05	0.0148124
ENSMUSG00000024176	Sox8	SRY (sex determining region Y)-box 8	0.382532	6.46941	0.000103909	0.0230117
ENSMUSG00000054408	Spcs3	signal peptidase complex subunit 3 homolog (S. cerevisiae)	-0.3119	5.45582	0.00053838	0.049546
ENSMUSG00000040761	Spen	spen family transcription repressor	-0.266975	6.27141	0.000548346	0.0498988
ENSMUSG00000057522	Spop	speckle-type POZ protein	-0.259186	6.32616	0.000500803	0.0488216
ENSMUSG00000020538	Srebf1	sterol regulatory element binding transcription factor 1	0.394851	6.04532	0.00070797	0.052342
ENSMUSG00000042286	Stab1	stabilin 1	1.02119	3.54598	0.000691923	0.0519503
ENSMUSG00000022329	Stk3	serine/threonine kinase 3	-0.603419	6.4246	0.000193454	0.0314303
ENSMUSG00000030806	Stx1b	syntaxin 1B	-0.336728	8.25885	0.000271854	0.0365061
ENSMUSG00000090935	Synj2bp	synaptojanin 2 binding protein	-0.355294	5.97535	0.000128836	0.0263443
ENSMUSG00000048100	Taf13	TATA-box binding protein associated factor 13	-0.467292	5.2113	5.56049e-05	0.0178478
ENSMUSG00000039033	Tasp1	taspase, threonine aspartase 1	-0.358217	6.06076	0.000568345	0.0507989
ENSMUSG00000035493	Tgfbi	transforming growth factor, beta induced	1.04591	3.81164	4.57038e-05	0.0154221
ENSMUSG00000032011	Thy1	thymus cell antigen 1, theta	1.58031	9.76443	1.64423e-09	7.21267e-06
ENSMUSG00000087370	Tmem170b	transmembrane protein 170B	-0.282093	6.77929	0.000170539	0.0295302
ENSMUSG00000048022	Tmem229a	transmembrane protein 229A	-0.344654	7.43831	3.13815e-05	0.0148124
ENSMUSG00000037720	Tmem33	transmembrane protein 33	-0.244449	7.06577	0.000389042	0.0445195
ENSMUSG00000030095	Tmem43	transmembrane protein 43	0.380945	5.39182	0.00026292	0.0364214
ENSMUSG00000048546	Tob2	transducer of ERBB2, 2	0.609338	4.84926	0.000320766	0.0405892
ENSMUSG00000054226	Tprkb	Tp53rk binding protein	-0.341875	6.21761	0.000673379	0.0519503
ENSMUSG00000029817	Tra2a	transformer 2 alpha	-0.396963	5.58338	0.000212959	0.0326702
ENSMUSG00000047921	Trappc9	trafficking protein particle complex 9	0.272332	5.86325	0.000454096	0.0466613
ENSMUSG00000021071	Trim9	tripartite motif-containing 9	-0.336247	6.98461	2.20586e-05	0.0122274
ENSMUSG00000022510	Trp63	transformation related protein 63	-0.650538	3.48739	9.3001e-05	0.0226647
ENSMUSG00000025511	Tspan4	tetraspanin 4	0.811524	2.71832	0.000399187	0.0445195
ENSMUSG00000008348	Ubc	ubiquitin C	0.584971	6.2889	0.000509534	0.0488216
ENSMUSG00000028243	Ubxn2b	UBX domain protein 2B	-0.463167	5.03781	0.000142637	0.0269949
ENSMUSG00000032854	Ugt8a	UDP galactosyltransferase 8A	-0.333259	9.1232	0.000165654	0.0294595
ENSMUSG00000021520	Uqcrb	ubiquinol-cytochrome c reductase binding protein	-0.280482	6.86603	0.000734442	0.0535354
ENSMUSG00000063317	Usp31	ubiquitin specific peptidase 31	-0.275231	8.10029	3.65255e-05	0.0148124
ENSMUSG00000079470	Utp14b	UTP14B small subunit processome component	-0.361143	6.32462	1.31757e-05	0.010837
ENSMUSG00000039646	Vasn	vasorin	0.755616	3.97556	8.20209e-06	0.00899496
ENSMUSG00000037428	Vgf	VGF nerve growth factor inducible	0.369819	6.12704	3.92484e-05	0.0148124
ENSMUSG00000050666	Vstm4	V-set and transmembrane domain containing 4	-0.758897	4.71913	3.86285e-05	0.0148124
ENSMUSG00000042063	Zfp386	zinc finger protein 386 (Kruppel-like)	-0.701791	4.70265	7.23148e-05	0.0202481
ENSMUSG00000031370	Zrsr2	zinc finger (CCCH type), RNA binding motif and serine/arginine rich 2	-0.433165	5.75055	0.0002317	0.0340557
ENSMUSG00000021819	Zswim8	zinc finger SWIM-type containing 8	0.298071	5.9572	0.000660844	0.0519503

## Sheet: S-FUS1-359+DF402_vs_S-FUS1-359
Gene ID	Symbol	Name	LogFC	LogCPM	p (QLF test)	FDR (QLF test)
ENSMUSG00000032883	Acsl3	acyl-CoA synthetase long-chain family member 3	-0.396059	9.0075	5.53851e-06	0.0122143
ENSMUSG00000033032	Afap1l1	actin filament associated protein 1-like 1	0.676953	4.15569	2.10089e-05	0.0281636
ENSMUSG00000030268	Bcat1	branched chain aminotransferase 1, cytosolic	-0.321949	7.83485	5.55184e-05	0.0484314
ENSMUSG00000003814	Calr	calreticulin	-0.526128	9.35364	0.000100346	0.0577296
ENSMUSG00000059824	Dbp	D site albumin promoter binding protein	0.571144	5.02935	2.20489e-06	0.00972504
ENSMUSG00000005483	Dnajb1	DnaJ heat shock protein family (Hsp40) member B1	0.530533	5.33039	7.36614e-05	0.0512993
ENSMUSG00000004151	Etv1	ets variant 1	-0.425648	6.18158	0.000100291	0.0577296
ENSMUSG00000013089	Etv5	ets variant 5	-0.47146	4.91141	8.02936e-05	0.0531222
ENSMUSG00000021250	Fos	FBJ osteosarcoma oncogene	1.09661	3.89764	5.31859e-05	0.0484314
ENSMUSG00000056966	Gjc3	gap junction protein, gamma 3	-0.407163	6.56829	2.12844e-05	0.0281636
ENSMUSG00000039959	Hip1	huntingtin interacting protein 1	-0.444179	6.39649	4.46288e-05	0.0484314
ENSMUSG00000022096	Hr	lysine demethylase and nuclear receptor corepressor	-0.613331	5.09954	6.7858e-05	0.0512993
ENSMUSG00000020048	Hsp90b1	heat shock protein 90, beta (Grp94), member 1	-0.525003	8.63809	3.30406e-06	0.0103113
ENSMUSG00000020644	Id2	inhibitor of DNA binding 2	-0.573321	6.02617	5.87015e-07	0.00388369
ENSMUSG00000021385	Ippk	inositol 1,3,4,5,6-pentakisphosphate 2-kinase	0.524295	5.09067	4.17285e-05	0.0484314
ENSMUSG00000018659	Pnpo	pyridoxine 5'-phosphate oxidase	0.501702	5.10903	5.85628e-05	0.0484314
ENSMUSG00000026678	Rgs5	regulator of G-protein signaling 5	-0.418865	7.66066	3.89633e-06	0.0103113
ENSMUSG00000037266	Rsrp1	arginine/serine rich protein 1	0.740767	5.76031	4.3141e-07	0.00388369
ENSMUSG00000020100	Slc29a3	solute carrier family 29 (nucleoside transporters), member 3	-0.605205	4.65899	5.25415e-05	0.0484314
ENSMUSG00000024563	Smad2	SMAD family member 2	0.682787	4.23282	1.25539e-05	0.0207641
ENSMUSG00000030806	Stx1b	syntaxin 1B	-0.392995	8.3064	7.18328e-05	0.0512993
ENSMUSG00000032186	Tmod2	tropomodulin 2	-0.257001	9.36781	9.65806e-05	0.0577296
ENSMUSG00000066687	Zbtb16	zinc finger and BTB domain containing 16	-1.09637	5.43707	7.73274e-06	0.0146171
